# Supplementary material for: Translatome analysis reveals cellular network in DLK-dependent hippocampal glutamatergic neuron degeneration
Source: eLife. 2025 Mar 11;13:RP101173. doi: 10.7554/eLife.101173 (PMC11896613; doi:10.7554/eLife.101173)
Supplement: Figure 1—source data 1. [file elife-101173-fig1-data1.zip]

Archive with 4 entries (3 files):
- Figure 1-source data 1/
- Figure 1-source data 1/063023_WB_beta-actin_0.5 min_membraneA.tif
- Figure 1-source data 1/063023_WB_beta-actin_ladder_membraneA.tif
- Figure 1-source data 1/063023_WB_DLK_membrane A_2 min.tif
