# Supplementary material for: Translatome analysis reveals cellular network in DLK-dependent hippocampal glutamatergic neuron degeneration
Source: eLife. 2025 Mar 11;13:RP101173. doi: 10.7554/eLife.101173 (PMC11896613; doi:10.7554/eLife.101173)
Supplement: Figure 3—figure supplement 1—source data 1. [file elife-101173-fig3-figsupp1-data1.zip]

Archive with 2 entries (1 files):
- Figure 3-figure supplement 1-source data 1/
- Figure 3-figure supplement 1-source data 1/IP HA tag of DRV43 good 10min expose.jpg
