# Supplementary material for: Translatome analysis reveals cellular network in DLK-dependent hippocampal glutamatergic neuron degeneration
Source: eLife. 2025 Mar 11;13:RP101173. doi: 10.7554/eLife.101173 (PMC11896613; doi:10.7554/eLife.101173)
Supplement: Figure 4—figure supplement 1—source data 1. [file elife-101173-fig4-figsupp1-data1.zip]

Archive with 16 entries (15 files):
- Figure 4-figure supplement 1-source data 1/
- Figure 4-figure supplement 1-source data 1/090723_WB_DLK_cjun_Stmn4_membraneM_10min_2.tif
- Figure 4-figure supplement 1-source data 1/090723_WB_DLK_cjun_Stmn4_membraneM_30sec_ladder.png
- Figure 4-figure supplement 1-source data 1/090723_WB_Flag_pcjun_none_membraneN_2min.tif
- Figure 4-figure supplement 1-source data 1/090723_WB_Flag_pcjun_none_membraneN_30sec_ladder.tif
- Figure 4-figure supplement 1-source data 1/091223_WB_DLK_pcjun_stmn4_membraneQ_10min.tif
- Figure 4-figure supplement 1-source data 1/091223_WB_DLK_pcjun_stmn4_membraneQ_10min2.tif
- Figure 4-figure supplement 1-source data 1/091223_WB_DLK_pcjun_stmn4_membraneQ_ladder.tif
- Figure 4-figure supplement 1-source data 1/091423_WB_actin_membraneN_2min.png
- Figure 4-figure supplement 1-source data 1/091423_WB_actin_membraneN_ladder.tif
- Figure 4-figure supplement 1-source data 1/092023_WB_actin_membraneQ_2min.tif
- Figure 4-figure supplement 1-source data 1/092023_WB_actin_membraneQ_ladder.tif
- Figure 4-figure supplement 1-source data 1/102523_membrane N_stmn4_2min.tif
- Figure 4-figure supplement 1-source data 1/102523_membrane N_stmn4_ladder.tif
- Figure 4-figure supplement 1-source data 1/102623_membrane N_stmn2_10min.tif
- Figure 4-figure supplement 1-source data 1/102623_membrane N_stmn2_ladder.png
