# Supplementary material for: Translatome analysis reveals cellular network in DLK-dependent hippocampal glutamatergic neuron degeneration
Source: eLife. 2025 Mar 11;13:RP101173. doi: 10.7554/eLife.101173 (PMC11896613; doi:10.7554/eLife.101173)
Supplement: Figure 4—figure supplement 1—source data 2. — Pg.1 Original membranes corresponding to Panel B. Molecular weights shown using PageRuler Plus Prestained Protein Ladder. Each lane represents a separate mouse. Lanes 1,3,5,7,9 show control samples, lanes 2,4,6,8,10 show DLK(cKO) at P1, P8, P15, P60, and 1 year timepoints. Dotted lines indicate locations where membrane was cut and labeled with separate antibodies. Pg.2 Original membranes corresponding to Panel C. Molecular weights shown using Precision Plus Protein Dual Color Ladder. Each lane represents a separate mouse. Lanes 1,3,5,7,9 show control samples, lanes 2,4,6,8,10 show DLK(iOE) at P1, P8, P15, P60, and ~1 year timepoints. Dotted lines indicate locations where membrane was cut and labeled with separate antibodies. Samples were split, with half of each prepped sample loaded onto two membranes (membrane 1&2). Smaller molecular weight band matches expected size of DLK protein (and flag tagged DLK). Larger molecular weight band of DLK in Vglut1Cre/+;H11-DLKiOE/+ would match the predicted molecular weight of DLK-T2A-tdTomato if T2A-peptide induced ‘self- cleavage’ due to ribosomal skipping is ineffective. Pg.3 Original membranes corresponding to Panel C. Molecular weights shown using Precision Plus Protein Dual Color Ladder. Each lane represents a separate mouse. Lanes 1,3,5,7,9 show control samples, lanes 2,4,6,8,10 show DLK(iOE) at P1, P8, P15, P60, and ~1 year timepoints. [file elife-101173-fig4-figsupp1-data2.zip]

Archive with 2 entries (1 files):
- Figure 4-figure supplement 1-source data 2/
- Figure 4-figure supplement 1-source data 2/Figure 4-figure supplement 1-source data 2.pptx
