# Supplementary material for: Translatome analysis reveals cellular network in DLK-dependent hippocampal glutamatergic neuron degeneration
Source: eLife. 2025 Mar 11;13:RP101173. doi: 10.7554/eLife.101173 (PMC11896613; doi:10.7554/eLife.101173)
Supplement: Figure 6—figure supplement 2—source data 1. [file elife-101173-fig6-figsupp2-data1.zip]

Archive with 11 entries (10 files):
- Figure 6-figure supplement 2-source data 1/
- Figure 6-figure supplement 2-source data 1/010424_membraneU_SH2D3C-stmn4_10min1.tif
- Figure 6-figure supplement 2-source data 1/010424_membraneU_SH2D3C-stmn4_ladder.tif
- Figure 6-figure supplement 2-source data 1/010424_membraneV_DLK-Stmn2_2min.tif
- Figure 6-figure supplement 2-source data 1/010424_membraneV_DLK-Stmn2_ladder.tif
- Figure 6-figure supplement 2-source data 1/010524_membraneU_Sh2d3c-Stmn2_10min2.tif
- Figure 6-figure supplement 2-source data 1/010524_membraneU_Sh2d3c-Stmn2_ladder.tif
- Figure 6-figure supplement 2-source data 1/010524_membraneV_DLK-Stmn4_10min.tif
- Figure 6-figure supplement 2-source data 1/010524_membraneV_DLK-Stmn4_ladder.tif
- Figure 6-figure supplement 2-source data 1/010824_membraneV_actin_2min.tif
- Figure 6-figure supplement 2-source data 1/010824_membraneV_actin_ladder.png
