# Supplementary material for: Translatome analysis reveals cellular network in DLK-dependent hippocampal glutamatergic neuron degeneration
Source: eLife. 2025 Mar 11;13:RP101173. doi: 10.7554/eLife.101173 (PMC11896613; doi:10.7554/eLife.101173)
Supplement: Figure 6—figure supplement 2—source data 2. — Pg. 1 Original membranes corresponding to Panel B. Molecular weights shown using Precision Plus Protein Dual Color Ladder. Each lane represents a separate mouse. Lanes 1–3 show control samples (from DLK(iOE) sibs), lanes 4–6 show DLK(iOE), lanes 7–9 show control samples (from DLK(cKO) sibs), lanes 10–12 show DLK(cKO). All from P15 timepoint. Dotted lines indicate locations where membrane was cut for labeling with separate antibodies. Samples were split, with half of each prepped sample loaded onto two membranes (membrane 1&2). Pg. 2 Original membranes corresponding to Panel B. Molecular weights shown using Precision Plus Protein Dual Color Ladder. Each lane represents a separate mouse. Lanes 1–3 show control samples (from DLK(iOE) sibs), lanes 4–6 show DLK(iOE), lanes 7–9 show control samples (from DLK(cKO) sibs), lanes 10–12 show DLK(cKO). All from P15 timepoint. Dotted lines indicate locations where membrane was cut for labeling with separate antibodies. Samples were split, with half of each prepped sample loaded onto two membranes (membrane 1&2). [file elife-101173-fig6-figsupp2-data2.zip]

Archive with 2 entries (1 files):
- Figure 6-figure supplement 2-source data 2/
- Figure 6-figure supplement 2-source data 2/Figure 6-figure supplement 2-source data 2.pptx
