# Supplementary material for: Translatome analysis reveals cellular network in DLK-dependent hippocampal glutamatergic neuron degeneration
Source: eLife. 2025 Mar 11;13:RP101173. doi: 10.7554/eLife.101173 (PMC11896613; doi:10.7554/eLife.101173)
Supplement: Supplementary file 3. — File containing top 100 genes enriched in CamK2-RiboTag compared to Grik4-RiboTag and vice versa (Traunmüller et al., 2023; GSE209870) as described in methods. [file elife-101173-supp3.xlsx]

## Sheet: CamK2 enriched
ENSEMBL	ENTREZID	SYMBOL	GENENAME		CamK_W2	CamK_W3	CamK_W4	CamK_W5	Average cell value	Ratio Camk/Grik
ENSMUSG00000087057	NA	NA	NA	ENSMUSG00000087057	99	56	22	63	60	#DIV/0!
ENSMUSG00000057933	14858	Gsta2	glutathione S-transferase, alpha 2 (Yc2)	ENSMUSG00000057933	67	148	111	140	116.5	77.6667
ENSMUSG00000072620	20556	Slfn2	schlafen 2	ENSMUSG00000072620	437	338	360	399	383.5	69.7273
ENSMUSG00000037798	11720	Mat1a	methionine adenosyltransferase 1A	ENSMUSG00000037798	50	47	42	68	51.75	69
ENSMUSG00000018907	11685	Alox12e	arachidonate lipoxygenase, epidermal	ENSMUSG00000018907	33	90	32	82	59.25	59.25
ENSMUSG00000032207	15450	Lipc	lipase, hepatic	ENSMUSG00000032207	120	80	89	115	101	57.7143
ENSMUSG00000022441	77627	Efcab6	EF-hand calcium binding domain 6	ENSMUSG00000022441	2143	1968	3277	2353	2435.25	50.7344
ENSMUSG00000098760	NA	NA	NA	ENSMUSG00000098760	306	372	451	339	367	50.6207
ENSMUSG00000087022	329160	9130024F11Rik	RIKEN cDNA 9130024F11 gene	ENSMUSG00000087022	932	968	1319	1563	1195.5	47.82
ENSMUSG00000087022	102636041	Gm38484	predicted gene, 38484	ENSMUSG00000087022	932	968	1319	1563	1195.5	47.82
ENSMUSG00000010601	75761	Apol7a	apolipoprotein L 7a	ENSMUSG00000010601	65	69	54	50	59.5	47.6
ENSMUSG00000059898	13507	Dsc3	desmocollin 3	ENSMUSG00000059898	440	808	568	591	601.75	47.1961
ENSMUSG00000097648	NA	NA	NA	ENSMUSG00000097648	77	68	54	83	70.5	47
ENSMUSG00000074489	12095	Bglap3	bone gamma-carboxyglutamate protein 3	ENSMUSG00000074489	44	65	54	71	58.5	46.8
ENSMUSG00000091705	15013	H2-Q2	histocompatibility 2, Q region locus 2	ENSMUSG00000091705	219	197	311	464	297.75	45.8077
ENSMUSG00000030263	16970	Irag2	inositol 1,4,5-triphosphate receptor associated 2	ENSMUSG00000030263	225	214	292	344	268.75	43
ENSMUSG00000090125	18991	Pou3f1	POU domain, class 3, transcription factor 1	ENSMUSG00000090125	11602	10270	18422	14419	13678.2	40.0241
ENSMUSG00000024774	52024	Ankrd22	ankyrin repeat domain 22	ENSMUSG00000024774	76	84	50	63	68.25	39
ENSMUSG00000058400	229214	Qrfpr	pyroglutamylated RFamide peptide receptor	ENSMUSG00000058400	80	182	62	103	106.75	35.5833
ENSMUSG00000079466	381359	Prdm12	PR domain containing 12	ENSMUSG00000079466	4	145	32	236	104.25	34.75
ENSMUSG00000068696	64378	Gpr88	G-protein coupled receptor 88	ENSMUSG00000068696	1053	1828	1309	2170	1590	33.125
ENSMUSG00000100166	77982	B230110G15Rik	RIKEN cDNA B230110G15 gene	ENSMUSG00000100166	115	100	119	157	122.75	32.7333
ENSMUSG00000037362	18133	Ccn3	cellular communication network factor 3	ENSMUSG00000037362	15184	14799	17008	16761	15938	30.0859
ENSMUSG00000056023	NA	NA	NA	ENSMUSG00000056023	128	171	109	169	144.25	28.85
ENSMUSG00000056947	17116	Mab21l1	mab-21-like 1	ENSMUSG00000056947	655	779	731	884	762.25	28.4953
ENSMUSG00000017493	16010	Igfbp4	insulin-like growth factor binding protein 4	ENSMUSG00000017493	7462	7410	14105	12747	10431	28.1159
ENSMUSG00000106515	NA	NA	NA	ENSMUSG00000106515	39	58	73	53	55.75	27.875
ENSMUSG00000078137	383787	Ankrd63	ankyrin repeat domain 63	ENSMUSG00000078137	5175	5334	7451	6260	6055	27.8711
ENSMUSG00000038331	212712	Satb2	special AT-rich sequence binding protein 2	ENSMUSG00000038331	4906	5244	7034	5616	5700	26.9185
ENSMUSG00000074607	269389	Tox2	TOX high mobility group box family member 2	ENSMUSG00000074607	2778	3426	4323	4154	3670.25	25.7561
ENSMUSG00000035000	13482	Dpp4	dipeptidylpeptidase 4	ENSMUSG00000035000	109	112	113	102	109	24.2222
ENSMUSG00000038793	13590	Lefty1	left right determination factor 1	ENSMUSG00000038793	2144	1833	2925	2981	2470.75	23.7002
ENSMUSG00000049511	15551	Htr1b	5-hydroxytryptamine (serotonin) receptor 1B	ENSMUSG00000049511	2024	1961	2277	2050	2078	23.4802
ENSMUSG00000035594	110835	Chrna5	cholinergic receptor, nicotinic, alpha polypeptide 5	ENSMUSG00000035594	775	677	804	861	779.25	23.2612
ENSMUSG00000054457	77288	9430021M05Rik	RIKEN cDNA 9430021M05 gene	ENSMUSG00000054457	175	248	165	368	239	22.7619
ENSMUSG00000041708	223726	Mpped1	metallophosphoesterase domain containing 1	ENSMUSG00000041708	44778	42991	55418	48215	47850.5	21.7478
ENSMUSG00000097466	319405	D430036J16Rik	RIKEN cDNA D430036J16 gene	ENSMUSG00000097466	333	301	428	392	363.5	21.7015
ENSMUSG00000039349	226777	C130074G19Rik	RIKEN cDNA C130074G19 gene	ENSMUSG00000039349	450	2035	689	2099	1318.25	20.9246
ENSMUSG00000101299	NA	NA	NA	ENSMUSG00000101299	36	78	72	64	62.5	20.8333
ENSMUSG00000100706	NA	NA	NA	ENSMUSG00000100706	408	424	345	445	405.5	19.7805
ENSMUSG00000050534	15564	Htr5b	5-hydroxytryptamine (serotonin) receptor 5B	ENSMUSG00000050534	704	792	1203	872	892.75	19.5137
ENSMUSG00000028184	99633	Adgrl2	adhesion G protein-coupled receptor L2	ENSMUSG00000028184	4018	4311	4831	3973	4283.25	18.4028
ENSMUSG00000091387	218476	Gcnt4	glucosaminyl (N-acetyl) transferase 4, core 2 (beta-1,6-N-acetylglucosaminyltransferase)	ENSMUSG00000091387	450	462	458	501	467.75	18.165
ENSMUSG00000023828	20519	Slc22a3	solute carrier family 22 (organic cation transporter), member 3	ENSMUSG00000023828	43	89	55	79	66.5	17.7333
ENSMUSG00000070803	56222	Cited4	Cbp/p300-interacting transactivator, with Glu/Asp-rich carboxy-terminal domain, 4	ENSMUSG00000070803	440	498	429	536	475.75	17.6204
ENSMUSG00000103334	NA	NA	NA	ENSMUSG00000103334	97	43	77	80	74.25	17.4706
ENSMUSG00000047907	228911	Tshz2	teashirt zinc finger family member 2	ENSMUSG00000047907	9702	9966	11411	10281	10340	17.4588
ENSMUSG00000030830	16408	Itgal	integrin alpha L	ENSMUSG00000030830	237	160	175	141	178.25	17.3902
ENSMUSG00000054083	60594	Capn12	calpain 12	ENSMUSG00000054083	49	65	89	89	73	17.1765
ENSMUSG00000029868	64177	Trpv6	transient receptor potential cation channel, subfamily V, member 6	ENSMUSG00000029868	152	132	134	199	154.25	17.1389
ENSMUSG00000027208	14178	Fgf7	fibroblast growth factor 7	ENSMUSG00000027208	137	116	111	178	135.5	16.9375
ENSMUSG00000041272	252838	Tox	thymocyte selection-associated high mobility group box	ENSMUSG00000041272	2673	2330	4060	3310	3093.25	16.7656
ENSMUSG00000079523	19240	Tmsb10	thymosin beta 10	ENSMUSG00000079523	12101	11413	14911	16708	13783.2	16.3745
ENSMUSG00000100851	NA	NA	NA	ENSMUSG00000100851	59	76	59	47	60.25	16.0667
ENSMUSG00000060424	NA	NA	NA	ENSMUSG00000060424	5950	5065	8648	6502	6541.25	16.0423
ENSMUSG00000059742	170738	Kcnh7	potassium voltage-gated channel, subfamily H (eag-related), member 7	ENSMUSG00000059742	6409	6107	6057	5660	6058.25	16.0059
ENSMUSG00000061535	109323	C1qtnf7	C1q and tumor necrosis factor related protein 7	ENSMUSG00000061535	117	171	115	125	132	16
ENSMUSG00000020887	NA	NA	NA	ENSMUSG00000020887	31	46	51	78	51.5	15.8462
ENSMUSG00000037600	69073	Kdf1	keratinocyte differentiation factor 1	ENSMUSG00000037600	56	45	81	68	62.5	15.625
ENSMUSG00000061702	320208	Tmem91	transmembrane protein 91	ENSMUSG00000061702	680	909	750	1084	855.75	15.4189
ENSMUSG00000028860	269589	Sytl1	synaptotagmin-like 1	ENSMUSG00000028860	55	52	69	248	106	15.1429
ENSMUSG00000039474	22393	Wfs1	wolframin ER transmembrane glycoprotein	ENSMUSG00000039474	26359	30076	35783	36415	32158.2	15.0554
ENSMUSG00000047502	381538	Mroh7	maestro heat-like repeat family member 7	ENSMUSG00000047502	365	437	894	91	446.75	15.0168
ENSMUSG00000096257	100504112	Ccer2	coiled-coil glutamate-rich protein 2	ENSMUSG00000096257	62	47	70	105	71	14.9474
ENSMUSG00000030123	67784	Plxnd1	plexin D1	ENSMUSG00000030123	2659	2846	3239	2042	2696.5	14.9391
ENSMUSG00000067578	228942	Cbln4	cerebellin 4 precursor protein	ENSMUSG00000067578	1989	3412	1601	2251	2313.25	14.1483
ENSMUSG00000029370	73246	Rassf6	Ras association (RalGDS/AF-6) domain family member 6	ENSMUSG00000029370	72	83	81	58	73.5	14
ENSMUSG00000019312	14786	Grb7	growth factor receptor bound protein 7	ENSMUSG00000019312	330	329	373	322	338.5	13.9588
ENSMUSG00000027398	16176	Il1b	interleukin 1 beta	ENSMUSG00000027398	70	59	70	54	63.25	13.3158
ENSMUSG00000038775	22351	Vill	villin-like	ENSMUSG00000038775	230	394	238	428	322.5	13.0303
ENSMUSG00000099468	NA	NA	NA	ENSMUSG00000099468	122	162	257	184	181.25	12.9464
ENSMUSG00000019929	13179	Dcn	decorin	ENSMUSG00000019929	3778	4487	2569	3975	3702.25	12.855
ENSMUSG00000005148	12224	Klf5	Kruppel-like transcription factor 5	ENSMUSG00000005148	624	959	911	743	809.25	12.6941
ENSMUSG00000001943	57276	Vsig2	V-set and immunoglobulin domain containing 2	ENSMUSG00000001943	75	60	104	91	82.5	12.6923
ENSMUSG00000037469	101744	Acp7	acid phosphatase 7, tartrate resistant	ENSMUSG00000037469	113	90	113	125	110.25	12.6
ENSMUSG00000037279	107586	Ovol2	ovo like zinc finger 2	ENSMUSG00000037279	386	423	357	434	400	12.5984
ENSMUSG00000101054	NA	NA	NA	ENSMUSG00000101054	121	54	108	116	99.75	12.4688
ENSMUSG00000009376	17295	Met	met proto-oncogene	ENSMUSG00000009376	407	490	482	528	476.75	12.4641
ENSMUSG00000000402	54156	Egfl6	EGF-like-domain, multiple 6	ENSMUSG00000000402	190	155	184	206	183.75	12.25
ENSMUSG00000039539	244431	Sgcz	sarcoglycan zeta	ENSMUSG00000039539	73	88	130	60	87.75	12.1034
ENSMUSG00000095139	18992	Pou3f2	POU domain, class 3, transcription factor 2	ENSMUSG00000095139	714	726	851	685	744	12.0486
ENSMUSG00000019890	67405	Nts	neurotensin	ENSMUSG00000019890	1143	878	1180	1269	1117.5	11.92
ENSMUSG00000030500	140919	Slc17a6	solute carrier family 17 (sodium-dependent inorganic phosphate cotransporter), member 6	ENSMUSG00000030500	2897	2635	2969	2770	2817.75	11.6798
ENSMUSG00000050105	72690	Fam110d	family with sequence similarity 110, member D	ENSMUSG00000050105	34	88	79	55	64	11.6364
ENSMUSG00000032890	242662	Rims3	regulating synaptic membrane exocytosis 3	ENSMUSG00000032890	8949	9240	10124	10351	9666	11.5795
ENSMUSG00000044534	59289	Ackr2	atypical chemokine receptor 2	ENSMUSG00000044534	132	112	167	153	141	11.5102
ENSMUSG00000085565	NA	NA	NA	ENSMUSG00000085565	500	572	475	477	506	11.3708
ENSMUSG00000060429	20649	Sntb1	syntrophin, basic 1	ENSMUSG00000060429	352	300	491	288	357.75	11.2677
ENSMUSG00000016942	71753	Tmprss6	transmembrane serine protease 6	ENSMUSG00000016942	399	373	392	462	406.5	11.2138
ENSMUSG00000030208	13730	Emp1	epithelial membrane protein 1	ENSMUSG00000030208	177	168	289	91	181.25	11.1538
ENSMUSG00000032502	20840	Stac	src homology three (SH3) and cysteine rich domain	ENSMUSG00000032502	1336	1298	1933	1612	1544.75	11.1333
ENSMUSG00000034009	381489	Rxfp1	relaxin/insulin-like family peptide receptor 1	ENSMUSG00000034009	885	958	606	853	825.5	11.1178
ENSMUSG00000073164	69732	2410018L13Rik	RIKEN cDNA 2410018L13 gene	ENSMUSG00000073164	546	423	609	528	526.5	10.8
ENSMUSG00000073164	105242430	Gm38699	predicted gene, 38699	ENSMUSG00000073164	546	423	609	528	526.5	10.8
ENSMUSG00000039385	12563	Cdh6	cadherin 6	ENSMUSG00000039385	359	447	709	601	529	10.58
ENSMUSG00000070720	623230	Tmem200b	transmembrane protein 200B	ENSMUSG00000070720	47	31	75	57	52.5	10.5
ENSMUSG00000051397	56753	Tacstd2	tumor-associated calcium signal transducer 2	ENSMUSG00000051397	43	68	44	54	52.25	10.45
ENSMUSG00000028031	56811	Dkk2	dickkopf WNT signaling pathway inhibitor 2	ENSMUSG00000028031	38	43	77	71	57.25	10.4091
ENSMUSG00000097566	NA	NA	NA	ENSMUSG00000097566	348	328	355	379	352.5	10.3676
ENSMUSG00000041372	330406	B4galnt3	beta-1,4-N-acetyl-galactosaminyl transferase 3	ENSMUSG00000041372	121	122	148	110	125.25	10.2245

## Sheet: Grik4 enriched
ENSEMBL	ENTREZID	SYMBOL	GENENAME		Grik_W3	Grik_W4	Grik_W5	Grik_W6	Average cell value	Ratio Grik/Camk
ENSMUSG00000101799	442821	9330175M20Rik	RIKEN cDNA 9330175M20 gene	ENSMUSG00000101799	1447	1221	1193	1179	1260	76.3636
ENSMUSG00000019772	22353	Vip	vasoactive intestinal polypeptide	ENSMUSG00000019772	595	991	593	1457	909	28.8571
ENSMUSG00000071714	12984	Csf2rb2	colony stimulating factor 2 receptor, beta 2, low-affinity (granulocyte-macrophage)	ENSMUSG00000071714	71	46	64	50	57.75	25.6667
ENSMUSG00000003657	12308	Calb2	calbindin 2	ENSMUSG00000003657	27167	28321	29638	29620	28686.5	24.5131
ENSMUSG00000024907	14419	Gal	galanin and GMAP prepropeptide	ENSMUSG00000024907	188	172	202	191	188.25	22.8182
ENSMUSG00000041377	29862	Ninj2	ninjurin 2	ENSMUSG00000041377	53	52	36	70	52.75	21.1
ENSMUSG00000091243	73569	Vgll3	vestigial like family member 3	ENSMUSG00000091243	1955	1895	1865	1826	1885.25	20.0559
ENSMUSG00000005994	22178	Tyrp1	tyrosinase-related protein 1	ENSMUSG00000005994	77	66	59	51	63.25	19.4615
ENSMUSG00000034324	208213	Tmem132c	transmembrane protein 132C	ENSMUSG00000034324	288	297	328	267	295	19.3443
ENSMUSG00000097516	NA	NA	NA	ENSMUSG00000097516	55	63	43	71	58	19.3333
ENSMUSG00000052688	226421	Rab7b	RAB7B, member RAS oncogene family	ENSMUSG00000052688	136	144	104	135	129.75	19.2222
ENSMUSG00000034810	20272	Scn7a	sodium channel, voltage-gated, type VII, alpha	ENSMUSG00000034810	206	178	215	161	190	19
ENSMUSG00000017868	27219	Sgk2	serum/glucocorticoid regulated kinase 2	ENSMUSG00000017868	79	123	60	117	94.75	18.95
ENSMUSG00000073975	259108	Or51r1	olfactory receptor family 51 subfamily R member 1	ENSMUSG00000073975	230	272	396	331	307.25	18.9077
ENSMUSG00000045954	20324	Cavin2	caveolae associated 2	ENSMUSG00000045954	2258	2443	2685	2205	2397.75	18.6595
ENSMUSG00000048782	233752	Insc	INSC spindle orientation adaptor protein	ENSMUSG00000048782	246	315	303	308	293	18.6032
ENSMUSG00000039194	19771	Rlbp1	retinaldehyde binding protein 1	ENSMUSG00000039194	310	431	302	508	387.75	18.2471
ENSMUSG00000107060	NA	NA	NA	ENSMUSG00000107060	118	108	107	97	107.5	17.2
ENSMUSG00000039830	50913	Olig2	oligodendrocyte transcription factor 2	ENSMUSG00000039830	726	1162	638	984	877.5	16.875
ENSMUSG00000032135	84004	Mcam	melanoma cell adhesion molecule	ENSMUSG00000032135	450	604	486	462	500.5	16.4098
ENSMUSG00000032556	107993	Bfsp2	beaded filament structural protein 2, phakinin	ENSMUSG00000032556	175	274	219	239	226.75	15.9123
ENSMUSG00000039899	14190	Fgl2	fibrinogen-like protein 2	ENSMUSG00000039899	294	352	360	448	363.5	15.6344
ENSMUSG00000023064	20618	Sncg	synuclein, gamma	ENSMUSG00000023064	65	98	131	153	111.75	15.4138
ENSMUSG00000036634	17136	Mag	myelin-associated glycoprotein	ENSMUSG00000036634	2778	4821	3596	4599	3948.5	15.3043
ENSMUSG00000013523	76960	Bcas1	brain enriched myelin associated protein 1	ENSMUSG00000013523	1420	1852	1289	1173	1433.5	15.1693
ENSMUSG00000076439	17441	Mog	myelin oligodendrocyte glycoprotein	ENSMUSG00000076439	1329	1737	1473	2308	1711.75	15.0484
ENSMUSG00000032766	66066	Gng11	guanine nucleotide binding protein (G protein), gamma 11	ENSMUSG00000032766	141	231	107	183	165.5	15.0455
ENSMUSG00000018486	22412	Wnt9b	wingless-type MMTV integration site family, member 9B	ENSMUSG00000018486	158	148	208	160	168.5	14.9778
ENSMUSG00000046160	50914	Olig1	oligodendrocyte transcription factor 1	ENSMUSG00000046160	2525	4026	3035	4382	3492	14.7342
ENSMUSG00000033006	20665	Sox10	SRY (sex determining region Y)-box 10	ENSMUSG00000033006	1076	1904	1169	1477	1406.5	14.6893
ENSMUSG00000041534	19661	Rbp3	retinol binding protein 3, interstitial	ENSMUSG00000041534	78	92	94	57	80.25	14.5909
ENSMUSG00000020774	11484	Aspa	aspartoacylase	ENSMUSG00000020774	384	502	296	364	386.5	14.5849
ENSMUSG00000044519	382867	Zfp488	zinc finger protein 488	ENSMUSG00000044519	200	324	209	249	245.5	14.4412
ENSMUSG00000026830	77767	Ermn	ermin, ERM-like protein	ENSMUSG00000026830	1950	2673	1514	2386	2130.75	14.0876
ENSMUSG00000061527	110308	Krt5	keratin 5	ENSMUSG00000061527	419	434	471	465	447.25	13.9766
ENSMUSG00000017211	76758	Gsdma2	gasdermin A2	ENSMUSG00000017211	60	54	54	63	57.75	13.5882
ENSMUSG00000027800	17112	Tm4sf1	transmembrane 4 superfamily member 1	ENSMUSG00000027800	307	300	389	300	324	13.3608
ENSMUSG00000006782	12799	Cnp	2',3'-cyclic nucleotide 3' phosphodiesterase	ENSMUSG00000006782	13007	21630	13388	19655	16920	13.2033
ENSMUSG00000086503	213742	Xist	inactive X specific transcripts	ENSMUSG00000086503	3709	654	24	18	1101.25	13.0712
ENSMUSG00000072941	20657	Sod3	superoxide dismutase 3, extracellular	ENSMUSG00000072941	334	413	484	462	423.25	12.2681
ENSMUSG00000041309	14912	Nkx6-2	NK6 homeobox 2	ENSMUSG00000041309	149	281	223	202	213.75	12.2143
ENSMUSG00000025400	21334	Tac2	tachykinin 2	ENSMUSG00000025400	136	283	156	437	253	12.1928
ENSMUSG00000026778	18761	Prkcq	protein kinase C, theta	ENSMUSG00000026778	331	479	352	455	404.25	11.9778
ENSMUSG00000031825	78892	Crispld2	cysteine-rich secretory protein LCCL domain containing 2	ENSMUSG00000031825	131	144	174	122	142.75	11.8958
ENSMUSG00000034000	241159	Neu4	sialidase 4	ENSMUSG00000034000	372	448	379	453	413	11.8
ENSMUSG00000053475	21930	Tnfaip6	tumor necrosis factor alpha induced protein 6	ENSMUSG00000053475	74	98	90	232	123.5	11.7619
ENSMUSG00000024066	22436	Xdh	xanthine dehydrogenase	ENSMUSG00000024066	269	303	301	236	277.25	11.5521
ENSMUSG00000074457	67860	S100a16	S100 calcium binding protein A16	ENSMUSG00000074457	897	1205	795	1202	1024.75	11.3232
ENSMUSG00000049521	104445	Cdc42ep1	CDC42 effector protein 1	ENSMUSG00000049521	317	646	395	550	477	11.2235
ENSMUSG00000050121	226115	Opalin	oligodendrocytic myelin paranodal and inner loop protein	ENSMUSG00000050121	490	672	458	661	570.25	11.1814
ENSMUSG00000072419	73703	Dppa2	developmental pluripotency associated 2	ENSMUSG00000072419	71	47	51	43	53	11.1579
ENSMUSG00000026255	98363	Efhd1	EF hand domain containing 1	ENSMUSG00000026255	403	636	400	720	539.75	11.0718
ENSMUSG00000037625	18417	Cldn11	claudin 11	ENSMUSG00000037625	2240	3458	2985	4171	3213.5	11.024
ENSMUSG00000031425	18823	Plp1	proteolipid protein (myelin) 1	ENSMUSG00000031425	31905	41907	31965	42257	37008.5	10.9574
ENSMUSG00000052229	574402	Gpr17	G protein-coupled receptor 17	ENSMUSG00000052229	1376	2342	1803	2085	1901.5	10.8968
ENSMUSG00000052151	50784	Plpp2	phospholipid phosphatase 2	ENSMUSG00000052151	168	210	257	286	230.25	10.8353
ENSMUSG00000015090	19215	Ptgds	prostaglandin D2 synthase (brain)	ENSMUSG00000015090	2829	4690	6274	5578	4842.75	10.7319
ENSMUSG00000031613	15446	Hpgd	hydroxyprostaglandin dehydrogenase 15 (NAD)	ENSMUSG00000031613	369	348	383	488	397	10.6577
ENSMUSG00000021835	12159	Bmp4	bone morphogenetic protein 4	ENSMUSG00000021835	71	94	91	112	92	10.5143
ENSMUSG00000000753	20317	Serpinf1	serine (or cysteine) peptidase inhibitor, clade F, member 1	ENSMUSG00000000753	773	847	998	794	853	10.3394
ENSMUSG00000038173	320981	Enpp6	ectonucleotide pyrophosphatase/phosphodiesterase 6	ENSMUSG00000038173	182	243	196	215	209	10.321
ENSMUSG00000022548	11815	Apod	apolipoprotein D	ENSMUSG00000022548	660	1024	1080	1752	1129	10.2404
ENSMUSG00000032334	16949	Loxl1	lysyl oxidase-like 1	ENSMUSG00000032334	684	1005	985	880	888.5	10.1254
ENSMUSG00000072423	73902	Psmb11	proteasome (prosome, macropain) subunit, beta type, 11	ENSMUSG00000072423	128	145	151	153	144.25	10.1228
ENSMUSG00000034164	140703	Emid1	EMI domain containing 1	ENSMUSG00000034164	105	137	118	185	136.25	10.0926
ENSMUSG00000029231	18595	Pdgfra	platelet derived growth factor receptor, alpha polypeptide	ENSMUSG00000029231	672	789	761	978	800	10.0313
ENSMUSG00000032446	13813	Eomes	eomesodermin	ENSMUSG00000032446	74	124	95	88	95.25	10.0263
ENSMUSG00000038526	23831	Car14	carbonic anhydrase 14	ENSMUSG00000038526	147	192	206	224	192.25	9.98701
ENSMUSG00000034872	209047	Gipc3	GIPC PDZ domain containing family, member 3	ENSMUSG00000034872	145	149	166	146	151.5	9.93443
ENSMUSG00000048540	18072	Nhlh2	nescient helix loop helix 2	ENSMUSG00000048540	564	417	450	477	477	9.68528
ENSMUSG00000033579	338521	Fa2h	fatty acid 2-hydroxylase	ENSMUSG00000033579	725	1127	1029	1067	987	9.67647
ENSMUSG00000048612	226101	Myof	myoferlin	ENSMUSG00000048612	1180	1089	1196	895	1090	9.66741
ENSMUSG00000023885	21826	Thbs2	thrombospondin 2	ENSMUSG00000023885	437	453	542	390	455.5	9.44041
ENSMUSG00000045629	225608	Sh3tc2	SH3 domain and tetratricopeptide repeats 2	ENSMUSG00000045629	27	67	50	82	56.5	9.41667
ENSMUSG00000008393	52502	Carhsp1	calcium regulated heat stable protein 1	ENSMUSG00000008393	841	1214	1041	1337	1108.25	9.39195
ENSMUSG00000055172	50909	C1ra	complement component 1, r subcomponent A	ENSMUSG00000055172	194	194	198	193	194.75	9.38554
ENSMUSG00000074170	72287	Plekhf1	pleckstrin homology domain containing, family F (with FYVE domain) member 1	ENSMUSG00000074170	81	93	132	172	119.5	9.37255
ENSMUSG00000040759	67272	Cmtm5	CKLF-like MARVEL transmembrane domain containing 5	ENSMUSG00000040759	337	573	410	621	485.25	9.28708
ENSMUSG00000031775	67801	Pllp	plasma membrane proteolipid	ENSMUSG00000031775	782	1192	888	1380	1060.5	9.28228
ENSMUSG00000025723	68039	Nmb	neuromedin B	ENSMUSG00000025723	154	104	188	238	171	9.24324
ENSMUSG00000048779	233571	P2ry6	pyrimidinergic receptor P2Y, G-protein coupled, 6	ENSMUSG00000048779	175	182	210	225	198	9.10345
ENSMUSG00000032554	22041	Trf	transferrin	ENSMUSG00000032554	67	101	96	109	93.25	9.09756
ENSMUSG00000044734	66222	Serpinb1a	serine (or cysteine) peptidase inhibitor, clade B, member 1a	ENSMUSG00000044734	121	159	112	162	138.5	9.08197
ENSMUSG00000039997	15950	Ifi203	interferon activated gene 203	ENSMUSG00000039997	1583	1243	813	864	1125.75	9.06036
ENSMUSG00000031255	27359	Sytl4	synaptotagmin-like 4	ENSMUSG00000031255	88	76	71	91	81.5	9.05556
ENSMUSG00000033544	72713	Angptl1	angiopoietin-like 1	ENSMUSG00000033544	76	86	93	98	88.25	9.05128
ENSMUSG00000024043	268970	Arhgap28	Rho GTPase activating protein 28	ENSMUSG00000024043	109	120	141	86	114	8.94118
ENSMUSG00000032854	22239	Ugt8a	UDP galactosyltransferase 8A	ENSMUSG00000032854	1309	1601	1093	1489	1373	8.93008
ENSMUSG00000041696	70784	Rasl12	RAS-like, family 12	ENSMUSG00000041696	623	596	635	545	599.75	8.91822
ENSMUSG00000027375	17153	Mal	myelin and lymphocyte protein, T cell differentiation protein	ENSMUSG00000027375	5432	7115	6267	8691	6876.25	8.90129
ENSMUSG00000051041	244198	Olfml1	olfactomedin-like 1	ENSMUSG00000051041	80	111	78	131	100	8.88889
ENSMUSG00000047797	14618	Gjb1	gap junction protein, beta 1	ENSMUSG00000047797	132	253	187	236	202	8.68817
ENSMUSG00000073680	320587	Tmem88b	transmembrane protein 88B	ENSMUSG00000073680	1503	2012	1346	1988	1712.25	8.64773
ENSMUSG00000047730	215384	Fcgbp	Fc fragment of IgG binding protein	ENSMUSG00000047730	297	303	295	367	315.5	8.64384
ENSMUSG00000032841	72446	Prr5l	proline rich 5 like	ENSMUSG00000032841	236	350	259	309	288.5	8.61194
ENSMUSG00000002100	17868	Mybpc3	myosin binding protein C, cardiac	ENSMUSG00000002100	127	106	132	100	116.25	8.61111
ENSMUSG00000028864	15234	Hgf	hepatocyte growth factor	ENSMUSG00000028864	272	259	266	202	249.75	8.53846
ENSMUSG00000031714	14388	Gab1	growth factor receptor bound protein 2-associated protein 1	ENSMUSG00000031714	1170	1885	1196	1531	1445.5	8.51546
ENSMUSG00000000125	22415	Wnt3	wingless-type MMTV integration site family, member 3	ENSMUSG00000000125	104	158	150	173	146.25	8.47826
ENSMUSG00000019539	52377	Rcn3	reticulocalbin 3, EF-hand calcium binding domain	ENSMUSG00000019539	416	578	618	556	542	8.46875
